# Supplementary material for: Mitochondrial COX3 and tRNA Gene Variants Associated with Risk and Prognosis of Idiopathic Pulmonary Fibrosis
Source: Int J Mol Sci. 2025 Feb 6;26(3):1378. doi: 10.3390/ijms26031378 (PMC11818280; doi:10.3390/ijms26031378)
Supplement: Supplementary file 1 [file ijms-26-01378-s001.zip]

Archive with 1 entries (1 files):
- ijms-3396464-supplementary.pdf
